# Supplementary material for: Quantifying bias in psychological and physical health in the UK Biobank imaging sub-sample
Source: Brain Commun. 2022 May 9;4(3):fcac119. doi: 10.1093/braincomms/fcac119 (PMC9150072; doi:10.1093/braincomms/fcac119)
Supplement: fcac119_Supplementary_Data [file fcac119_Supplementary_Data.xlsx]

## Sheet: Supp Table 1
Supplementary Table 1
Continuous variables
		Age				Townsend				Diastolic blood pressure				Systolic blood pressure				BMI				Reaction time				Log Reaction time				Verbal-numeric reasoning				Memory errors				Log memory errors				Neuroticism
		non-imaged		imaged		non-imaged		imaged		non-imaged		imaged		non-imaged		imaged		non-imaged		imaged		non-imaged		imaged		non-imaged		imaged		non-imaged		imaged		non-imaged		imaged		non-imaged		imaged		non-imaged		imaged
Valid		454570		47920		453995		47872		417440		43838		417436		43838		451539		47847		448881		47784		448881		47784		149384		16070		450583		47284		450583		47284		361248		40315
Missing		1		0		576		48		37131		4082		37135		4082		3032		73		5690		136		5690		136		305187		31850		3988		636		3988		636		93323		7605
Mean		56.672		55.169		-1.233		-1.872		82.277		81.548		136.077		133.497		27.517		26.634		561.82		539.207		6.312		6.274		5.903		6.685		4.183		3.84		1.442		1.391		4.153		3.811
Std. Error of Mean		0.012		0.035		0.005		0.013		0.016		0.048		0.029		0.085		0.007		0.02		0.178		0.463		2.879e -4		7.954e -4		0.006		0.016		0.005		0.014		9.891e -4		0.003		0.005		0.016
Median		58		56		-2.072		-2.587		82		81		134		132		26.821		26.055		539		520		6.29		6.254		6		7		3		3		1.386		1.386		4		3
Std. Deviation		8.136		7.568		3.124		2.737		10.308		10.017		18.737		17.852		4.848		4.277		119.438		101.256		0.193		0.174		2.158		2.041		3.431		3.053		0.664		0.63		3.275		3.174
Categorical variables
Sex
MRI		Sex		Frequency		Percent		Valid Percent		Cumulative Percent
non-imaged		0		248499		54.667		54.667		54.667
		1		206071		45.333		45.333		100
		Missing		1		0
		Total		454571		100
imaged		0		24877		51.914		51.914		51.914
		1		23043		48.086		48.086		100
		Missing		0		0
		Total		47920		100
Degree
MRI		degree		Frequency		Percent		Valid Percent		Cumulative Percent
non-imaged		0		309989		68.194		69.004		69.004
		1		139243		30.632		30.996		100
		Missing		5339		1.175
		Total		454571		100
imaged		0		25851		53.946		54.119		54.119
		1		21916		45.735		45.881		100
		Missing		153		0.319
		Total		47920		100
White British
MRI		White British		Frequency		Percent		Valid Percent		Cumulative Percent
non-imaged		0		53857		11.848		11.894		11.894
		1		398950		87.764		88.106		100
		Missing		1764		0.388
		Total		454571		100
imaged		0		4184		8.731		8.752		8.752
		1		43622		91.031		91.248		100
		Missing		114		0.238
		Total		47920		100
Diabetes
MRI		Diabetes		Frequency		Percent		Valid Percent		Cumulative Percent
non-imaged		0		426956		93.925		94.453		94.453
		1		25075		5.516		5.547		100
		Missing		2540		0.559
		Total		454571		100
imaged		0		46520		97.078		97.233		97.233
		1		1324		2.763		2.767		100
		Missing		76		0.159
		Total		47920		100
High blood pressure
MRI		High blood pressure		Frequency		Percent		Valid Percent		Cumulative Percent
non-imaged		0		327667		72.083		72.281		72.281
		1		125659		27.643		27.719		100
		Missing		1245		0.274
		Total		454571		100
imaged		0		38161		79.635		79.716		79.716
		1		9710		20.263		20.284		100
		Missing		49		0.102
		Total		47920		100
Coronary heart disease
MRI		Coronary heart disease		Frequency		Percent		Valid Percent		Cumulative Percent
non-imaged		0		431539		94.933		95.194		95.194
		1		21787		4.793		4.806		100
		Missing		1245		0.274
		Total		454571		100
imaged		0		46716		97.487		97.587		97.587
		1		1155		2.41		2.413		100
		Missing		49		0.102
		Total		47920		100
Chronic inflammatory condition
MRI		Inflammatory condition		Frequency		Percent		Valid Percent		Cumulative Percent
non-imaged		0		361243		79.469		81.987		81.987
		1		79368		17.46		18.013		100
		Missing		13960		3.071
		Total		454571		100
imaged		0		40026		83.527		86.665		86.665
		1		6159		12.853		13.335		100
		Missing		1735		3.621
		Total		47920		100
Neurological condition
MRI		Neurological condition		Frequency		Percent		Valid Percent		Cumulative Percent
non-imaged		0		414686		91.226		95.162		95.162
		1		21083		4.638		4.838		100
		Missing		18802		4.136
		Total		454571		100
imaged		0		44518		92.901		97.036		97.036
		1		1360		2.838		2.964		100
		Missing		2042		4.261
		Total		47920		100
Medication
MRI		Medication		Frequency		Percent		Valid Percent		Cumulative Percent
non-imaged		0		374640		82.416		82.671		82.671
		1		78530		17.276		17.329		100
		Missing		1401		0.308
		Total		454571		100
imaged		0		41893		87.423		87.569		87.569
		1		5947		12.41		12.431		100
		Missing		80		0.167
		Total		47920		100
Ever-smoking
MRI		Ever-smoking		Frequency		Percent		Valid Percent		Cumulative Percent
non-imaged		0		244654		53.821		54.159		54.159
		1		207081		45.555		45.841		100
		Missing		2836		0.624
		Total		454571		100
imaged		0		28860		60.225		60.368		60.368
		1		18947		39.539		39.632		100
		Missing		113		0.236
		Total		47920		100
Regular drinker
MRI		Regular drinker		Frequency		Percent		Valid Percent		Cumulative Percent
non-imaged		0		126172		27.756		28.928		28.928
		1		309984		68.193		71.072		100
		Missing		18415		4.051
		Total		454571		100
imaged		0		10363		21.626		22.111		22.111
		1		36506		76.181		77.889		100
		Missing		1051		2.193
		Total		47920		100
Unhappy
MRI		Unhappy		Frequency		Percent		Valid Percent		Cumulative Percent
non-imaged		0		147684		32.489		95.173		95.173
		1		7491		1.648		4.827		100
		Missing		299396		65.863
		Total		454571		100
imaged		0		15489		32.323		95.937		95.937
		1		656		1.369		4.063		100
		Missing		31775		66.308
		Total		47920		100
Good health
MRI		Good health		Frequency		Percent		Valid Percent		Cumulative Percent
non-imaged		0		98598		21.69		22.97		22.97
		1		330653		72.74		77.03		100
		Missing		25320		5.57
		Total		454571		100
imaged		0		6766		14.119		14.402		14.402
		1		40212		83.915		85.598		100
		Missing		942		1.966
		Total		47920		100
Poor health
MRI		Poor health		Frequency		Percent		Valid Percent		Cumulative Percent
non-imaged		0		98598		21.69		81.809		81.809
		1		21924		4.823		18.191		100
		Missing		334049		73.487
		Total		454571		100
imaged		0		6766		14.119		88.839		88.839
		1		850		1.774		11.161		100
		Missing		40304		84.107
		Total		47920		100
Prospective memory correct
MRI		Prospective memory		Frequency		Percent		Valid Percent		Cumulative Percent
non-imaged		0		8411		1.85		6.712		6.712
		1		116894		25.715		93.288		100
		Missing		329266		72.434
		Total		454571		100
imaged		0		325		0.678		2.271		2.271
		1		13988		29.19		97.729		100
		Missing		33607		70.131
		Total		47920		100
Depression
MRI		Depression		Frequency		Percent		Valid Percent		Cumulative Percent
non-imaged		0		428631		94.294		94.294		94.294
		1		25940		5.706		5.706		100
		Missing		0		0
		Total		454571		100
imaged		0		45656		95.275		95.275		95.275
		1		2264		4.725		4.725		100
		Missing		0		0
		Total		47920		100

## Sheet: Supp Table 2
Supplementary Table 2
Continuous variables
		Age				Diastolic blood pressure				Systolic blood pressure				Body mass index				Reaction time (msecs)				Log reaction time				Verbal numeric-reasoning				Memory errors				Log memory errors				Neuroticism
		non-imaged		imaged		non-imaged		imaged		non-imaged		imaged		non-imaged		imaged		non-imaged		imaged		non-imaged		imaged		non-imaged		imaged		non-imaged		imaged		non-imaged		imaged		non-imaged		imaged
Valid		454570		47920		417440		37686		417436		37682		451539		45993		448881		44603		448881		44603		149384		44041		450583		44904		450583		44904		361248		47577
Missing		1		0		37131		10234		37135		10238		3032		1927		5690		3317		5690		3317		305187		3879		3988		3016		3988		3016		93323		343
Mean		56.672		64.147		82.277		78.578		136.077		136.592		27.517		26.559		561.82		597.071		6.312		6.376		5.903		6.583		4.183		3.67		1.442		1.354		4.153		3.073
Std. Error of Mean		0.012		0.035		0.016		0.053		0.029		0.096		0.007		0.02		0.178		0.525		2.879e -4		8.200e -4		0.006		0.01		0.005		0.014		9.891e -4		0.003		0.005		0.015
Median		58		65		82		78		134		135		26.821		25.953		539		577		6.29		6.358		6		7		3		3		1.386		1.386		4		2
Std. Deviation		8.136		7.732		10.308		10.245		18.737		18.654		4.848		4.273		119.438		110.778		0.193		0.173		2.158		2.064		3.431		2.97		0.664		0.633		3.275		3.26
Categorical variables
Depression
MRI		Depression		Frequency		Percent		Valid Percent		Cumulative Percent
non-imaged		0		428631		94.294		94.294		94.294
		1		25940		5.706		5.706		100
		Missing		0		0
		Total		454571		100
imaged		0		44882		93.66		93.66		93.66
		1		3038		6.34		6.34		100
		Missing		0		0
		Total		47920		100
Neurological condition
MRI		Neurological condition		Frequency		Percent		Valid Percent		Cumulative Percent
non-imaged		0		414686		91.226		95.162		95.162
		1		21083		4.638		4.838		100
		Missing		18802		4.136
		Total		454571		100
imaged		0		10647		22.218		87.478		87.478
		1		1524		3.18		12.522		100
		Missing		35749		74.601
		Total		47920		100
Diabetes
MRI		Diabetes		Frequency		Percent		Valid Percent		Cumulative Percent
non-imaged		0		426956		93.925		94.453		94.453
		1		25075		5.516		5.547		100
		Missing		2540		0.559
		Total		454571		100
imaged		0		44783		93.454		94.399		94.399
		1		2657		5.545		5.601		100
		Missing		480		1.002
		Total		47920		100
Chronic inflammatory condition
MRI		Chronic inflammatory condition		Frequency		Percent		Valid Percent		Cumulative Percent
non-imaged		0		361243		79.469		81.987		81.987
		1		79368		17.46		18.013		100
		Missing		13960		3.071
		Total		454571		100
imaged		0		36487		76.141		79.567		79.567
		1		9370		19.553		20.433		100
		Missing		2063		4.305
		Total		47920		100
Medication
MRI		Medication		Frequency		Percent		Valid Percent		Cumulative Percent
non-imaged		0		374640		82.416		82.671		82.671
		1		78530		17.276		17.329		100
		Missing		1401		0.308
		Total		454571		100
imaged		0		39806		83.068		83.25		83.25
		1		8009		16.713		16.75		100
		Missing		105		0.219
		Total		47920		100
Ever smoker
MRI		Ever smoker		Frequency		Percent		Valid Percent		Cumulative Percent
non-imaged		0		244654		53.821		54.159		54.159
		1		207081		45.555		45.841		100
		Missing		2836		0.624
		Total		454571		100
imaged		0		29508		61.578		62.228		62.228
		1		17911		37.377		37.772		100
		Missing		501		1.045
		Total		47920		100
Regular drinking
MRI		Regular drinking		Frequency		Percent		Valid Percent		Cumulative Percent
non-imaged		0		126172		27.756		28.928		28.928
		1		309984		68.193		71.072		100
		Missing		18415		4.051
		Total		454571		100
imaged		0		6506		13.577		14.158		14.158
		1		39447		82.318		85.842		100
		Missing		1967		4.105
		Total		47920		100
Good health
MRI		Good health		Frequency		Percent		Valid Percent		Cumulative Percent
non-imaged		0		98598		21.69		22.97		22.97
		1		330653		72.74		77.03		100
		Missing		25320		5.57
		Total		454571		100
imaged		0		7699		16.066		16.557		16.557
		1		38802		80.972		83.443		100
		Missing		1419		2.961
		Total		47920		100
Poor health
MRI		Poor health		Frequency		Percent		Valid Percent		Cumulative Percent
non-imaged		0		98598		21.69		81.809		81.809
		1		21924		4.823		18.191		100
		Missing		334049		73.487
		Total		454571		100
imaged		0		7699		16.066		88.484		88.484
		1		1002		2.091		11.516		100
		Missing		39219		81.843
		Total		47920		100
Prospective memory correct
MRI		Prospective memory correct		Frequency		Percent		Valid Percent		Cumulative Percent
non-imaged		0		8411		1.85		6.712		6.712
		1		116894		25.715		93.288		100
		Missing		329266		72.434
		Total		454571		100
imaged		0		2268		4.733		5.734		5.734
		1		37288		77.813		94.266		100
		Missing		8364		17.454
		Total		47920		100
Unhappy
MRI		Happy		Frequency		Percent		Valid Percent		Cumulative Percent
non-imaged		0		147684		32.489		95.173		95.173
		1		7491		1.648		4.827		100
		Missing		299396		65.863
		Total		454571		100
imaged		0		45733		95.436		96.434		96.434
		1		1691		3.529		3.566		100
		Missing		496		1.035
		Total		47920		100

## Sheet: Supp Table 3
Supplementary Table 3
	Unstandardised beta/odds ratio*	lower 95% CI	upper 95% CI	P-values
Diabetes N*	0.696	0.666	0.726	<0.001
High blood pressure N*	0.105	0.101	0.11	<0.001
Coronary heart disease N*	0.084	0.076	0.092	<0.001
Neurological condition N*	2.332	2.204	2.467	<0.001
Inflammatory condition, N*	0.907	0.088	0.93	<0.001
Medication use N*	0.704	0.686	0.723	<0.001
Smoking status (ever smoker) N*	0.604	0.592	0.616	<0.001
Alcohol frequency (≥weekly) N*	2.4	2.334	2.467	<0.001
Diastolic blood pressure (mmHg)	-3.88166	-3.99363	-3.7697	<0.001
Systolic blood pressure (mmHg)	-4.72048	-4.91425	-4.52671	<0.001
Body mass index	-1.12427	-1.17187	-1.07668	<0.001
Good/excellent health N*	1.541	1.501	1.582	<0.001
Poor health N*	0.619	0.578	0.663	<0.001
Verbal-numerical reasoning score	0.783575	0.759417	0.807733	<0.001
Log reaction time	0.0138118	0.0119778	0.0156457	<0.001
Reaction time in milliseconds	6.19556	5.04845	7.34266	<0.001
Log visual memory errors	-0.167275	-0.173838	-0.160712	<0.001
Visual memory errors	-0.918727	-0.952398	-0.885057	<0.001
Prospective memory, successful on first attempt N*	1.596	1.517	1.68	<0.001
Unhappy N*	1.001	0.945	1.06	0.982
Neuroticism score	-0.750126	-0.782615	-0.717637	<0.001
Self-reported depression N*	1.302	1.25	1.355	<0.001
